# Supplementary material for: Hidden Charge‐Order in the Mixed‐Valent K0.75Li2Cr6O12 High‐Pressure Oxide
Source: Adv Sci (Weinh). 2025 Dec 5;13(11):e18064. doi: 10.1002/advs.202518064 (PMC12931162; doi:10.1002/advs.202518064)
Supplement: Supplementary file 2 — Supporting Information [file ADVS-13-e18064-s001.zip]

Archive with 8 entries (8 files):
- PDF-axbx4c.cif
- 10KPND.cif
- 200KPND.cif
- 300KSXRD.cif
- DFT-2axbx4c.cif
- DFT-AFM-2c.cif
- DFT-FM.cif
- magneticstructure10K.mcif
