# Supplementary material for: Hidden Charge‐Order in the Mixed‐Valent K0.75Li2Cr6O12 High‐Pressure Oxide
Source: Adv Sci (Weinh). 2025 Dec 5;13(11):e18064. doi: 10.1002/advs.202518064 (PMC12931162; doi:10.1002/advs.202518064)
Supplement: Supplementary file 2 — Supporting Information [file ADVS-13-e18064-s001.zip › PDF-axbx4c.cif]

#======================================================================
# CRYSTAL DATA
#----------------------------------------------------------------------
data_VESTA_phase_1

_chemical_name_common                  'Cr1 K1 Li1 O1'
_cell_length_a                         9.001300
_cell_length_b                         9.001300
_cell_length_c                         11.437800
_cell_angle_alpha                      90.000000
_cell_angle_beta                       90.000000
_cell_angle_gamma                      120.000000
_cell_volume                           802.571261
_space_group_name_H-M_alt              'P 1'
_space_group_IT_number                 1

loop_
_space_group_symop_operation_xyz
   'x, y, z'

loop_
   _atom_site_label
   _atom_site_occupancy
   _atom_site_fract_x
   _atom_site_fract_y
   _atom_site_fract_z
   _atom_site_adp_type
   _atom_site_U_iso_or_equiv
   _atom_site_type_symbol
   O1         1.0     0.533466     0.422972     0.062500    Uani  0.005079 O
   O2         1.0     0.533466     0.422972     0.312500    Uani  0.005079 O
   O3         1.0     0.533466     0.422972     0.562500    Uani  0.005079 O
   O4         1.0     0.533466     0.422972     0.812500    Uani  0.005079 O
   O5         1.0     0.493116     0.602483     0.187500    Uani  0.005079 O
   O6         1.0     0.493116     0.602483     0.437500    Uani  0.005079 O
   O7         1.0     0.493116     0.602483     0.687500    Uani  0.005079 O
   O8         1.0     0.493116     0.602483     0.937500    Uani  0.005079 O
   O9         1.0     0.602999     0.136284     0.062500    Uani  0.005079 O
   O10        1.0     0.602999     0.136284     0.312500    Uani  0.005079 O
   O11        1.0     0.602999     0.136284     0.562500    Uani  0.005079 O
   O12        1.0     0.602999     0.136284     0.812500    Uani  0.005079 O
   O13        1.0     0.413084     0.885538     0.187500    Uani  0.005079 O
   O14        1.0     0.413084     0.885538     0.437500    Uani  0.005079 O
   O15        1.0     0.413084     0.885538     0.687500    Uani  0.005079 O
   O16        1.0     0.413084     0.885538     0.937500    Uani  0.005079 O
   O17        1.0     0.855204     0.452420     0.062500    Uani  0.005079 O
   O18        1.0     0.855204     0.452420     0.312500    Uani  0.005079 O
   O19        1.0     0.855204     0.452420     0.562500    Uani  0.005079 O
   O20        1.0     0.855204     0.452420     0.812500    Uani  0.005079 O
   O21        1.0     0.135895     0.525686     0.187500    Uani  0.005079 O
   O22        1.0     0.135895     0.525686     0.437500    Uani  0.005079 O
   O23        1.0     0.135895     0.525686     0.687500    Uani  0.005079 O
   O24        1.0     0.135895     0.525686     0.937500    Uani  0.005079 O
   O25        1.0     0.671069     0.878814     0.062500    Uani  0.005079 O
   O26        1.0     0.671069     0.878814     0.312500    Uani  0.005079 O
   O27        1.0     0.671069     0.878814     0.562500    Uani  0.005079 O
   O28        1.0     0.671069     0.878814     0.812500    Uani  0.005079 O
   O29        1.0     0.315042     0.118162     0.187500    Uani  0.005079 O
   O30        1.0     0.315042     0.118162     0.437500    Uani  0.005079 O
   O31        1.0     0.315042     0.118162     0.687500    Uani  0.005079 O
   O32        1.0     0.315042     0.118162     0.937500    Uani  0.005079 O
   O33        1.0     0.096482     0.786873     0.062500    Uani  0.005079 O
   O34        1.0     0.096482     0.786873     0.312500    Uani  0.005079 O
   O35        1.0     0.096482     0.786873     0.562500    Uani  0.005079 O
   O36        1.0     0.096482     0.786873     0.812500    Uani  0.005079 O
   O37        1.0     0.902535     0.176166     0.187500    Uani  0.005079 O
   O38        1.0     0.902535     0.176166     0.437500    Uani  0.005079 O
   O39        1.0     0.902535     0.176166     0.687500    Uani  0.005079 O
   O40        1.0     0.902535     0.176166     0.937500    Uani  0.005079 O
   O41        1.0     0.199434     0.327795     0.062500    Uani  0.005079 O
   O42        1.0     0.199434     0.327795     0.312500    Uani  0.005079 O
   O43        1.0     0.199434     0.327795     0.562500    Uani  0.005079 O
   O44        1.0     0.199434     0.327795     0.812500    Uani  0.005079 O
   O45        1.0     0.785033     0.670778     0.187500    Uani  0.005079 O
   O46        1.0     0.785033     0.670778     0.437500    Uani  0.005079 O
   O47        1.0     0.785033     0.670778     0.687500    Uani  0.005079 O
   O48        1.0     0.785033     0.670778     0.937500    Uani  0.005079 O
   K1         0.7000  0.000000     0.000000     0.062500    Uani  0.051890 K
   K2         0.7000  0.000000     0.000000     0.312500    Uani  0.051890 K
   K3         0.7000  0.000000     0.000000     0.562500    Uani  0.051890 K
   K4         0.7000  0.000000     0.000000     0.812500    Uani  0.051890 K
   Li1        1.0     0.667084     0.343485     0.187500    Uani  0.017837 Li
   Li2        1.0     0.667084     0.343485     0.437500    Uani  0.017837 Li
   Li3        1.0     0.667084     0.343485     0.687500    Uani  0.017837 Li
   Li4        1.0     0.667084     0.343485     0.937500    Uani  0.017837 Li
   Li5        1.0     0.332916     0.656515     0.062500    Uani  0.017837 Li
   Li6        1.0     0.332916     0.656515     0.312500    Uani  0.017837 Li
   Li7        1.0     0.332916     0.656515     0.562500    Uani  0.017837 Li
   Li8        1.0     0.332916     0.656515     0.812500    Uani  0.017837 Li
   Cr1        1.0     0.355945     0.352864     0.187500    Uani  0.001938 Cr
   Cr2        1.0     0.355945     0.352864     0.437500    Uani  0.001938 Cr
   Cr3        1.0     0.355945     0.352864     0.687500    Uani  0.001938 Cr
   Cr4        1.0     0.355945     0.352864     0.937500    Uani  0.001938 Cr
   Cr5        1.0     0.639898     0.652594     0.062500    Uani  0.004408 Cr
   Cr6        1.0     0.639898     0.652594     0.312500    Uani  0.004408 Cr
   Cr7        1.0     0.639898     0.652594     0.562500    Uani  0.004408 Cr
   Cr8        1.0     0.639898     0.652594     0.812500    Uani  0.004408 Cr
   Cr9        1.0     0.649374     0.015080     0.187500    Uani  0.003732 Cr
   Cr10       1.0     0.649374     0.015080     0.437500    Uani  0.003732 Cr
   Cr11       1.0     0.649374     0.015080     0.687500    Uani  0.003732 Cr
   Cr12       1.0     0.649374     0.015080     0.937500    Uani  0.003732 Cr
   Cr13       1.0     0.343877     0.987702     0.062500    Uani  0.004406 Cr
   Cr14       1.0     0.343877     0.987702     0.312500    Uani  0.004406 Cr
   Cr15       1.0     0.343877     0.987702     0.562500    Uani  0.004406 Cr
   Cr16       1.0     0.343877     0.987702     0.812500    Uani  0.004406 Cr
   Cr17       1.0     0.984852     0.638694     0.187500    Uani  0.003102 Cr
   Cr18       1.0     0.984852     0.638694     0.437500    Uani  0.003102 Cr
   Cr19       1.0     0.984852     0.638694     0.687500    Uani  0.003102 Cr
   Cr20       1.0     0.984852     0.638694     0.937500    Uani  0.003102 Cr
   Cr21       1.0     0.013233     0.363629     0.062500    Uani  0.003514 Cr
   Cr22       1.0     0.013233     0.363629     0.312500    Uani  0.003514 Cr
   Cr23       1.0     0.013233     0.363629     0.562500    Uani  0.003514 Cr
   Cr24       1.0     0.013233     0.363629     0.812500    Uani  0.003514 Cr

loop_
   _atom_site_aniso_label
   _atom_site_aniso_U_11
   _atom_site_aniso_U_22
   _atom_site_aniso_U_33
   _atom_site_aniso_U_12
   _atom_site_aniso_U_13
   _atom_site_aniso_U_23
   O1	 0.00651  0.00651  0.00652  0.00648  0.00000  0.00000
   O2	 0.00651  0.00651  0.00652  0.00648  0.00000  0.00000
   O3	 0.00651  0.00651  0.00652  0.00648  0.00000  0.00000
   O4	 0.00651  0.00651  0.00652  0.00648  0.00000  0.00000
   O5	 0.00651  0.00651  0.00652  0.00648  0.00000  0.00000
   O6	 0.00651  0.00651  0.00652  0.00648  0.00000  0.00000
   O7	 0.00651  0.00651  0.00652  0.00648  0.00000  0.00000
   O8	 0.00651  0.00651  0.00652  0.00648  0.00000  0.00000
   O9	 0.00651  0.00651  0.00652  0.00648  0.00000  0.00000
   O10	 0.00651  0.00651  0.00652  0.00648  0.00000  0.00000
   O11	 0.00651  0.00651  0.00652  0.00648  0.00000  0.00000
   O12	 0.00651  0.00651  0.00652  0.00648  0.00000  0.00000
   O13	 0.00651  0.00651  0.00652  0.00648  0.00000  0.00000
   O14	 0.00651  0.00651  0.00652  0.00648  0.00000  0.00000
   O15	 0.00651  0.00651  0.00652  0.00648  0.00000  0.00000
   O16	 0.00651  0.00651  0.00652  0.00648  0.00000  0.00000
   O17	 0.00651  0.00651  0.00652  0.00648  0.00000  0.00000
   O18	 0.00651  0.00651  0.00652  0.00648  0.00000  0.00000
   O19	 0.00651  0.00651  0.00652  0.00648  0.00000  0.00000
   O20	 0.00651  0.00651  0.00652  0.00648  0.00000  0.00000
   O21	 0.00651  0.00651  0.00652  0.00648  0.00000  0.00000
   O22	 0.00651  0.00651  0.00652  0.00648  0.00000  0.00000
   O23	 0.00651  0.00651  0.00652  0.00648  0.00000  0.00000
   O24	 0.00651  0.00651  0.00652  0.00648  0.00000  0.00000
   O25	 0.00651  0.00651  0.00652  0.00648  0.00000  0.00000
   O26	 0.00651  0.00651  0.00652  0.00648  0.00000  0.00000
   O27	 0.00651  0.00651  0.00652  0.00648  0.00000  0.00000
   O28	 0.00651  0.00651  0.00652  0.00648  0.00000  0.00000
   O29	 0.00651  0.00651  0.00652  0.00648  0.00000  0.00000
   O30	 0.00651  0.00651  0.00652  0.00648  0.00000  0.00000
   O31	 0.00651  0.00651  0.00652  0.00648  0.00000  0.00000
   O32	 0.00651  0.00651  0.00652  0.00648  0.00000  0.00000
   O33	 0.00651  0.00651  0.00652  0.00648  0.00000  0.00000
   O34	 0.00651  0.00651  0.00652  0.00648  0.00000  0.00000
   O35	 0.00651  0.00651  0.00652  0.00648  0.00000  0.00000
   O36	 0.00651  0.00651  0.00652  0.00648  0.00000  0.00000
   O37	 0.00651  0.00651  0.00652  0.00648  0.00000  0.00000
   O38	 0.00651  0.00651  0.00652  0.00648  0.00000  0.00000
   O39	 0.00651  0.00651  0.00652  0.00648  0.00000  0.00000
   O40	 0.00651  0.00651  0.00652  0.00648  0.00000  0.00000
   O41	 0.00651  0.00651  0.00652  0.00648  0.00000  0.00000
   O42	 0.00651  0.00651  0.00652  0.00648  0.00000  0.00000
   O43	 0.00651  0.00651  0.00652  0.00648  0.00000  0.00000
   O44	 0.00651  0.00651  0.00652  0.00648  0.00000  0.00000
   O45	 0.00651  0.00651  0.00652  0.00648  0.00000  0.00000
   O46	 0.00651  0.00651  0.00652  0.00648  0.00000  0.00000
   O47	 0.00651  0.00651  0.00652  0.00648  0.00000  0.00000
   O48	 0.00651  0.00651  0.00652  0.00648  0.00000  0.00000
   K1	 0.00519  0.00519  0.14529  0.00259  0.00000  0.00000
   K2	 0.00519  0.00519  0.14529  0.00259  0.00000  0.00000
   K3	 0.00519  0.00519  0.14529  0.00259  0.00000  0.00000
   K4	 0.00519  0.00519  0.14529  0.00259  0.00000  0.00000
   Li1	 0.00175  0.00175  0.05000  0.00088  0.00000  0.00000
   Li2	 0.00175  0.00175  0.05000  0.00088  0.00000  0.00000
   Li3	 0.00175  0.00175  0.05000  0.00088  0.00000  0.00000
   Li4	 0.00175  0.00175  0.05000  0.00088  0.00000  0.00000
   Li5	 0.00175  0.00175  0.05000  0.00088  0.00000  0.00000
   Li6	 0.00175  0.00175  0.05000  0.00088  0.00000  0.00000
   Li7	 0.00175  0.00175  0.05000  0.00088  0.00000  0.00000
   Li8	 0.00175  0.00175  0.05000  0.00088  0.00000  0.00000
   Cr1	 0.00242  0.00082  0.00195  0.00035  0.00000  0.00000
   Cr2	 0.00242  0.00082  0.00195  0.00035  0.00000  0.00000
   Cr3	 0.00242  0.00082  0.00195  0.00035  0.00000  0.00000
   Cr4	 0.00242  0.00082  0.00195  0.00035  0.00000  0.00000
   Cr5	 0.00445  0.00348  0.00285  0.00015  0.00000  0.00000
   Cr6	 0.00445  0.00348  0.00285  0.00015  0.00000  0.00000
   Cr7	 0.00445  0.00348  0.00285  0.00015  0.00000  0.00000
   Cr8	 0.00445  0.00348  0.00285  0.00015  0.00000  0.00000
   Cr9	 0.00801  0.00718  0.00109  0.00761  0.00000  0.00000
   Cr10	 0.00801  0.00718  0.00109  0.00761  0.00000  0.00000
   Cr11	 0.00801  0.00718  0.00109  0.00761  0.00000  0.00000
   Cr12	 0.00801  0.00718  0.00109  0.00761  0.00000  0.00000
   Cr13	 0.00348  0.00762  0.00285  0.00333  0.00000  0.00000
   Cr14	 0.00348  0.00762  0.00285  0.00333  0.00000  0.00000
   Cr15	 0.00348  0.00762  0.00285  0.00333  0.00000  0.00000
   Cr16	 0.00348  0.00762  0.00285  0.00333  0.00000  0.00000
   Cr17	 0.00416  0.00439  0.00156  0.00275  0.00000  0.00000
   Cr18	 0.00416  0.00439  0.00156  0.00275  0.00000  0.00000
   Cr19	 0.00416  0.00439  0.00156  0.00275  0.00000  0.00000
   Cr20	 0.00416  0.00439  0.00156  0.00275  0.00000  0.00000
   Cr21	 0.00772  0.00011  0.00251  0.00180  0.00000  0.00000
   Cr22	 0.00772  0.00011  0.00251  0.00180  0.00000  0.00000
   Cr23	 0.00772  0.00011  0.00251  0.00180  0.00000  0.00000
   Cr24	 0.00772  0.00011  0.00251  0.00180  0.00000  0.00000
