# Supplementary material for: Hidden Charge‐Order in the Mixed‐Valent K0.75Li2Cr6O12 High‐Pressure Oxide
Source: Adv Sci (Weinh). 2025 Dec 5;13(11):e18064. doi: 10.1002/advs.202518064 (PMC12931162; doi:10.1002/advs.202518064)
Supplement: Supplementary file 2 — Supporting Information [file ADVS-13-e18064-s001.zip › 200KPND.cif]

#=======================================================================
data_global
#=======================================================================

_audit_creation_method                   'Jana2006 Version : 20/02/2023'


# 1. PROCESSING SUMMARY (IUCr Office Use Only)

_journal_date_recd_electronic            ?
_journal_date_to_coeditor                ?
_journal_date_from_coeditor              ?
_journal_date_accepted                   ?
_journal_date_printers_first             ?
_journal_date_printers_final             ?
_journal_date_proofs_out                 ?
_journal_date_proofs_in                  ?
_journal_coeditor_name                   ?
_journal_coeditor_code                   ?
_journal_coeditor_notes
; ?
;
_journal_techeditor_code                 ?
_journal_paper_category                  ?
_journal_techeditor_notes
; ?
;
_journal_coden_ASTM                      ?
_journal_name_full                       'Acta Crystallographica Section C'
_journal_year                            ?
_journal_volume                          ?
_journal_issue                           ?
_journal_page_first                      ?
_journal_page_last                       ?
_journal_suppl_publ_number               ?
_journal_suppl_publ_pages                ?

#=======================================================================

# 2. SUBMISSION DETAILS

_publ_contact_author_name                ?
_publ_contact_author_address
; ?
;
_publ_contact_author_email               ?
_publ_contact_author_fax                 ?
_publ_contact_author_phone               ?

_publ_requested_journal                  'Acta Crystallographica Section C'
_publ_requested_category                 ?

_publ_contact_letter
; ?
;

#=======================================================================

# 3. TITLE AND AUTHOR LIST

_publ_section_title
; ?
;
_publ_section_title_footnote
; ?
;
loop_
 _publ_author_name
 _publ_author_footnote
 _publ_author_address
; ?      # name
;
; ?      # footnote
;
; ?      # address
;

#=======================================================================

# 4. TEXT

_publ_section_synopsis
; ?
;
_publ_section_abstract
; ?
;
_publ_section_comment
; ?
;
_publ_section_introduction
; ?
;
_publ_section_experimental
; ?
;
_publ_section_exptl_prep
; ?
;
_publ_section_exptl_refinement
; ?
;
_publ_section_exptl_solution
; ?
;
_publ_section_discussion
; ?
;
_publ_section_acknowledgements
; ?
;
_publ_section_references
;
Petricek, V., Dusek, M. & Palatinus L. (2014). Z. Kristallogr. 229(5), 345-352.

Palatinus L. & Chapuis G. (2007). J. Appl. Cryst. 40, 786-790.

# enable this reference if Diamond ver. 2 was used for visualization
#Brandenburg, K. (1999). DIAMOND. Version. 2.1c.
#Crystal Impact GbR, Bonn, Germany.

# enable this reference if Diamond ver. 3 was used for visualization
#Brandenburg, K. & Putz, H. (2005). DIAMOND Version 3.
#Crystal Impact GbR, Postfach 1251, D-53002 Bonn, Germany.

# enable this reference if SIR97 was used for solving of the structure
#Altomare, A., Burla, M. C., Camalli, M., Cascarano, G., Giacovazzo, C.,
#Guagliardi, A., Moliterni, A. G. G., Polidori, G., Spagna, R. (1997).
#SIR97. A Package for Crystal Structure Solution by Direct Methods
#and Refinement, Bari, Rome, Italy.

# use this reference if SIR2002 was used for solving of the structure
#Burla, M.C., Camalli, M., Carrozzini, B., Cascarano, G., Giacovazzo, C.,
#Polidori, G., Spagna, R.
#SIR2002: the program, J. Appl. Cryst, (2003). 36, 1103


# use this reference if SIR2011 was used for solving of the structure
#Burla, M.C., Caliandro, R., Camalli, M., Carrozzini, B., Cascarano,
#G.L., Giacovazzo, C., Mallamo. M., Mazzone, A., Polidori, G., Spagna, R.
#SIR2011: a new package for crystal structure determination and refinement,
#J.Appl.Cryst. (2012) 45, 357-361

# enable this reference if bond valences were calculated
#Brown, I. D. (1996). J. Appl. Cryst. 29, 479-480.

# enable this reference if Xshape wase used for crystal shape refinement
#Stoe & Cie (1998). X-SHAPE. Stoe & Cie, Darmstadt, Germany.


# enable this reference if Flack coefficient was refined
#Flack, H. D. (1983). Acta Cryst. A39, 876-881.
;
_publ_section_figure_captions
; ?
;
_publ_section_table_legends
; ?
;
#=======================================================================
data_I
#=======================================================================

# 5. CHEMICAL DATA

_chemical_name_systematic
; ?
;
_chemical_formula_sum                    'Cr6 K0.75 Li2 O12'
_chemical_formula_weight                 547.1743

#=======================================================================

# 6. CRYSTAL DATA

_symmetry_cell_setting                   hexagonal
_symmetry_space_group_name_H-M           'P 63/m'
_symmetry_space_group_name_Hall          '-P 6c'
_symmetry_Int_Tables_number              176

loop_
 _space_group_symop_id
 _space_group_symop_operation_xyz
 1   x,y,z
 2   -y,x-y,z
 3   -x+y,-x,z
 4   -x,-y,z+1/2
 5   y,-x+y,z+1/2
 6   x-y,x,z+1/2
 7   -x,-y,-z
 8   y,-x+y,-z
 9   x-y,x,-z
 10  x,y,-z+1/2
 11  -y,x-y,-z+1/2
 12  -x+y,-x,-z+1/2

_cell_length_a                           8.98120(13)
_cell_length_b                           8.98120(13)
_cell_length_c                           2.85482(5)
_cell_angle_alpha                        90
_cell_angle_beta                         90
_cell_angle_gamma                        120
_cell_volume                             199.424(5)


_cell_formula_units_Z                    1

_cell_measurement_theta_min              5
_cell_measurement_theta_max              140
_cell_measurement_temperature            200
_cell_special_details
; ?
;

_exptl_crystal_description				'powder'
_exptl_absorpt_coefficient_mu            0.01


_exptl_crystal_density_diffrn            4.5564
_exptl_crystal_density_meas              ?
_exptl_crystal_density_method            ?

#=======================================================================


# 7. EXPERIMENTAL DATA

_diffrn_ambient_temperature              200
_diffrn_source                           ?
_diffrn_source_power                     ?
_diffrn_source_voltage                   ?
_diffrn_source_current                   ?
_diffrn_radiation_type                   'Neutron'
_diffrn_radiation_source                 ?
_diffrn_radiation_wavelength             1.54
_diffrn_radiation_monochromator          ?
_diffrn_measurement_device               ?
_diffrn_measurement_device_type          'D20 diffractometer'
_diffrn_detector                         ?
_diffrn_detector_area_resol_mean         ?
_diffrn_measurement_method               ?
_diffrn_measurement_specimen_support     ?
_diffrn_reflns_number					 169 


_diffrn_radiation_probe                  neutron

#=======================================================================


# 8. REFINEMENT DATA


_pd_proc_ls_special_details
; ?
;
_pd_proc_ls_profile_function             'Pseudo-Voigt'
_pd_proc_ls_background_function          ?
_pd_proc_ls_pref_orient_corr             none


_refine_special_details
; ?
;

_reflns_number_total                     ?
_reflns_number_gt                        ?
_reflns_threshold_expression             ?

_refine_ls_structure_factor_coef         ?
_refine_ls_R_factor_gt                   ?
_refine_ls_wR_factor_gt                  ?
_refine_ls_R_factor_all                  ?
_refine_ls_wR_factor_ref                 ?
_refine_ls_goodness_of_fit_ref           ?
_refine_ls_goodness_of_fit_gt            ?
_refine_ls_restrained_S_gt               ?
_refine_ls_restrained_S_all              ?
_refine_ls_number_reflns                 ?
_refine_ls_number_parameters             ?
_refine_ls_number_restraints             ?
_refine_ls_number_constraints            ?
_refine_ls_weighting_scheme              ?
_refine_ls_weighting_details             ?
_refine_ls_hydrogen_treatment            ?
_refine_ls_shift/su_max                  ?
_refine_ls_shift/su_mean                 ?
_refine_diff_density_max                 ?
_refine_diff_density_min                 ?
_refine_ls_extinction_method             ?
_refine_ls_extinction_coef               ?
_refine_ls_extinction_expression         ?
_refine_ls_abs_structure_details         ?
_refine_ls_abs_structure_Flack           ?
_refine_ls_abs_structure_Rogers          ?


_pd_proc_2theta_range_min                5
_pd_proc_2theta_range_max                140
_pd_proc_2theta_range_inc                ?
_pd_proc_wavelength                      ?


loop_
 _atom_type_symbol
 _atom_type_scat_length_neutron
 _atom_type_scat_source
 Li   -1.90 International_Tables_Vol_C
 K     3.67 International_Tables_Vol_C
 Cr    3.635 International_Tables_Vol_C
 O     5.803 International_Tables_Vol_C

#=======================================================================

# 9. ATOMIC COORDINATES AND DISPLACEMENT PARAMETERS

loop_
 _atom_site_label
 _atom_site_type_symbol
 _atom_site_fract_x
 _atom_site_fract_y
 _atom_site_fract_z
 _atom_site_adp_type
 _atom_site_U_iso_or_equiv
 _atom_site_site_symmetry_multiplicity
 _atom_site_occupancy
 _atom_site_calc_flag
 _atom_site_refinement_flags
 _atom_site_disorder_assembly
 _atom_site_disorder_group
  O1 O 0.53157(18) 0.40284(16) 0.25 Uani 0.0058(5) 6 1 d . . .
  O2 O 0.68416(14) 0.88650(14) 0.25 Uani 0.0066(5) 6 1 d . . .
  K K 0 0 0.351(3) Uiso 0.010(3) 4 0.1875 d . . .
  Li1 Li 0.666667 0.333333 0.75 Uani 0.033(4) 2 1 d . . .
  Cr1 Cr 0.3604(2) 0.3480(3) 0.75 Uani 0.0041(7) 6 1 d . . .

loop_
 _atom_site_aniso_label
 _atom_site_aniso_type_symbol
 _atom_site_aniso_U_11
 _atom_site_aniso_U_22
 _atom_site_aniso_U_33
 _atom_site_aniso_U_12
 _atom_site_aniso_U_13
 _atom_site_aniso_U_23
 O1 O 0.0061(6) 0.0068(7) 0.0047(5) 0.0034(5) 0 0
 O2 O 0.0089(6) 0.0071(6) 0.0041(5) 0.0043(6) 0 0
 Li1 Li 0.030(5) 0.030(5) 0.040(4) 0.015(5) 0 0
 Cr1 Cr 0.0052(10) 0.0055(8) 0.0019(7) 0.0029(6) 0 0


#=======================================================================

# 10. MOLECULAR GEOMETRY


loop_
 _geom_bond_atom_site_label_1
 _geom_bond_atom_site_label_2
 _geom_bond_site_symmetry_1
 _geom_bond_site_symmetry_2
 _geom_bond_distance
 _geom_bond_publ_flag
  O1 O1 . 1_554 2.8548 ?
  O1 O1 . 1_556 2.8548 ?
  O1 O1 . 2_655 2.803(3) ?
  O1 O1 . 3_665 2.803(3) ?
  O1 O1 . 4_664 2.529(2) ?
  O1 O1 . 4_665 2.529(2) ?
  O1 O2 . 3_565 2.654(2) ?
  O1 O2 . 4_664 2.7403(12) ?
  O1 O2 . 4_665 2.7403(12) ?
  O1 O2 . 6_654 2.8450(13) ?
  O1 O2 . 6_655 2.8450(13) ?
  O1 Li1 . 1_554 2.1580(14) ?
  O1 Li1 . . 2.1580(14) ?
  O1 Cr1 . 1_554 1.9713(16) ?
  O1 Cr1 . . 1.9713(16) ?
  O1 Cr1 . 4_664 1.944(3) ?
  O2 O2 . 1_554 2.8548 ?
  O2 O2 . 1_556 2.8548 ?
  O2 O2 . 5_564 2.8690(15) ?
  O2 O2 . 5_565 2.8690(15) ?
  O2 O2 . 6_654 2.869(2) ?
  O2 O2 . 6_655 2.869(2) ?
  O2 K . 1_665 2.5054(15) ?
  O2 K . 4_664 2.737(4) ?
  O2 K . 7_666 2.737(4) ?
  O2 K . 10_665 2.5054(15) ?
  O2 Li1 . 4_664 2.7577(10) ?
  O2 Cr1 . 2_664 1.930(3) ?
  O2 Cr1 . 2_665 1.930(3) ?
  O2 Cr1 . 4_664 1.937(3) ?
  K K . 1_554 2.855(12) ?
  K K . 1_556 2.855(12) ?
  K K . 4_554 1.427(12) ?
  K K . 4_555 1.427(12) ?
  K K . 7_555 2.004(12) ?
  K K . 7_556 0.851(12) ?
  K K . 10_555 0.577(12) ?
  K K . 10_556 2.278(12) ?
  Li1 Li1 . 1_554 2.8548 ?
  Li1 Li1 . 1_556 2.8548 ?
  Li1 Cr1 . . 2.819(2) ?
  Li1 Cr1 . 2_655 2.819(3) ?
  Li1 Cr1 . 3_665 2.8188(19) ?
  Cr1 Cr1 . 1_554 2.8548 ?
  Cr1 Cr1 . 1_556 2.8548 ?
  Cr1 Cr1 . 4_664 2.989(2) ?
  Cr1 Cr1 . 4_665 2.989(2) ?

loop_
 _geom_angle_atom_site_label_1
 _geom_angle_atom_site_label_2
 _geom_angle_atom_site_label_3
 _geom_angle_site_symmetry_1
 _geom_angle_site_symmetry_2
 _geom_angle_site_symmetry_3
 _geom_angle
 _geom_angle_publ_flag
  O1 O1 O1 1_554 . 1_556 180 ?
  O1 O1 O1 1_554 . 2_655 90.00(5) ?
  O1 O1 O1 1_554 . 3_665 90.00(5) ?
  O1 O1 O1 1_554 . 4_664 55.63(4) ?
  O1 O1 O1 1_554 . 4_665 124.37(7) ?
  O1 O1 O2 1_554 . 3_565 90.00(5) ?
  O1 O1 O2 1_554 . 4_664 58.61(3) ?
  O1 O1 O2 1_554 . 4_665 121.39(4) ?
  O1 O1 O2 1_554 . 6_654 59.89(3) ?
  O1 O1 O2 1_554 . 6_655 120.11(4) ?
  O1 O1 Li1 1_554 . 1_554 48.59(4) ?
  O1 O1 Li1 1_554 . . 131.41(8) ?
  O1 O1 Cr1 1_554 . 1_554 43.61(5) ?
  O1 O1 Cr1 1_554 . . 136.39(8) ?
  O1 O1 Cr1 1_554 . 4_664 90.00(4) ?
  O1 O1 O1 1_556 . 2_655 90.00(5) ?
  O1 O1 O1 1_556 . 3_665 90.00(5) ?
  O1 O1 O1 1_556 . 4_664 124.37(7) ?
  O1 O1 O1 1_556 . 4_665 55.63(4) ?
  O1 O1 O2 1_556 . 3_565 90.00(5) ?
  O1 O1 O2 1_556 . 4_664 121.39(4) ?
  O1 O1 O2 1_556 . 4_665 58.61(3) ?
  O1 O1 O2 1_556 . 6_654 120.11(4) ?
  O1 O1 O2 1_556 . 6_655 59.89(3) ?
  O1 O1 Li1 1_556 . 1_554 131.41(8) ?
  O1 O1 Li1 1_556 . . 48.59(4) ?
  O1 O1 Cr1 1_556 . 1_554 136.39(8) ?
  O1 O1 Cr1 1_556 . . 43.61(5) ?
  O1 O1 Cr1 1_556 . 4_664 90.00(4) ?
  O1 O1 O1 2_655 . 3_665 60.00(6) ?
  O1 O1 O1 2_655 . 4_664 145.51(3) ?
  O1 O1 O1 2_655 . 4_665 145.51(3) ?
  O1 O1 O2 2_655 . 3_565 115.71(5) ?
  O1 O1 O2 2_655 . 4_664 61.74(5) ?
  O1 O1 O2 2_655 . 4_665 61.74(5) ?
  O1 O1 O2 2_655 . 6_654 109.14(7) ?
  O1 O1 O2 2_655 . 6_655 109.14(7) ?
  O1 O1 Li1 2_655 . 1_554 49.50(4) ?
  O1 O1 Li1 2_655 . . 49.50(4) ?
  O1 O1 Cr1 2_655 . 1_554 105.11(9) ?
  O1 O1 Cr1 2_655 . . 105.11(9) ?
  O1 O1 Cr1 2_655 . 4_664 143.90(10) ?
  O1 O1 O1 3_665 . 4_664 116.81(5) ?
  O1 O1 O1 3_665 . 4_665 116.81(5) ?
  O1 O1 O2 3_665 . 3_565 175.71(7) ?
  O1 O1 O2 3_665 . 4_664 112.24(7) ?
  O1 O1 O2 3_665 . 4_665 112.24(7) ?
  O1 O1 O2 3_665 . 6_654 58.04(5) ?
  O1 O1 O2 3_665 . 6_655 58.04(5) ?
  O1 O1 Li1 3_665 . 1_554 49.50(4) ?
  O1 O1 Li1 3_665 . . 49.50(4) ?
  O1 O1 Cr1 3_665 . 1_554 133.11(6) ?
  O1 O1 Cr1 3_665 . . 133.11(6) ?
  O1 O1 Cr1 3_665 . 4_664 83.90(8) ?
  O1 O1 O1 4_664 . 4_665 68.73(6) ?
  O1 O1 O2 4_664 . 3_565 66.54(6) ?
  O1 O1 O2 4_664 . 4_664 93.68(4) ?
  O1 O1 O2 4_664 . 4_665 130.71(8) ?
  O1 O1 O2 4_664 . 6_654 58.84(5) ?
  O1 O1 O2 4_664 . 6_655 92.81(5) ?
  O1 O1 Li1 4_664 . 1_554 100.30(3) ?
  O1 O1 Li1 4_664 . . 157.75(6) ?
  O1 O1 Cr1 4_664 . 1_554 49.29(8) ?
  O1 O1 Cr1 4_664 . . 99.51(11) ?
  O1 O1 Cr1 4_664 . 4_664 50.25(6) ?
  O1 O1 O2 4_665 . 3_565 66.54(6) ?
  O1 O1 O2 4_665 . 4_664 130.71(8) ?
  O1 O1 O2 4_665 . 4_665 93.68(4) ?
  O1 O1 O2 4_665 . 6_654 92.81(5) ?
  O1 O1 O2 4_665 . 6_655 58.84(5) ?
  O1 O1 Li1 4_665 . 1_554 157.75(6) ?
  O1 O1 Li1 4_665 . . 100.30(3) ?
  O1 O1 Cr1 4_665 . 1_554 99.51(11) ?
  O1 O1 Cr1 4_665 . . 49.29(8) ?
  O1 O1 Cr1 4_665 . 4_664 50.25(6) ?
  O2 O1 O2 3_565 . 4_664 64.24(5) ?
  O2 O1 O2 3_565 . 4_665 64.24(5) ?
  O2 O1 O2 3_565 . 6_654 125.38(7) ?
  O2 O1 O2 3_565 . 6_655 125.38(7) ?
  O2 O1 Li1 3_565 . 1_554 128.29(4) ?
  O2 O1 Li1 3_565 . . 128.29(4) ?
  O2 O1 Cr1 3_565 . 1_554 46.49(5) ?
  O2 O1 Cr1 3_565 . . 46.49(5) ?
  O2 O1 Cr1 3_565 . 4_664 100.39(10) ?
  O2 O1 O2 4_664 . 4_665 62.78(3) ?
  O2 O1 O2 4_664 . 6_654 117.548(19) ?
  O2 O1 O2 4_664 . 6_655 170.12(9) ?
  O2 O1 Li1 4_664 . 1_554 67.32(4) ?
  O2 O1 Li1 4_664 . . 107.66(6) ?
  O2 O1 Cr1 4_664 . 1_554 44.98(9) ?
  O2 O1 Cr1 4_664 . . 92.69(7) ?
  O2 O1 Cr1 4_664 . 4_664 143.23(6) ?
  O2 O1 O2 4_665 . 6_654 170.12(9) ?
  O2 O1 O2 4_665 . 6_655 117.548(19) ?
  O2 O1 Li1 4_665 . 1_554 107.66(6) ?
  O2 O1 Li1 4_665 . . 67.32(4) ?
  O2 O1 Cr1 4_665 . 1_554 92.69(7) ?
  O2 O1 Cr1 4_665 . . 44.98(9) ?
  O2 O1 Cr1 4_665 . 4_664 143.23(6) ?
  O2 O1 O2 6_654 . 6_655 60.23(3) ?
  O2 O1 Li1 6_654 . 1_554 65.22(4) ?
  O2 O1 Li1 6_654 . . 104.16(6) ?
  O2 O1 Cr1 6_654 . 1_554 93.58(5) ?
  O2 O1 Cr1 6_654 . . 142.09(11) ?
  O2 O1 Cr1 6_654 . 4_664 42.56(5) ?
  O2 O1 Li1 6_655 . 1_554 104.16(6) ?
  O2 O1 Li1 6_655 . . 65.22(4) ?
  O2 O1 Cr1 6_655 . 1_554 142.09(11) ?
  O2 O1 Cr1 6_655 . . 93.58(5) ?
  O2 O1 Cr1 6_655 . 4_664 42.56(5) ?
  Li1 O1 Li1 1_554 . . 82.82(7) ?
  Li1 O1 Cr1 1_554 . 1_554 85.97(6) ?
  Li1 O1 Cr1 1_554 . . 152.58(11) ?
  Li1 O1 Cr1 1_554 . 4_664 107.69(6) ?
  Li1 O1 Cr1 . . 1_554 152.58(11) ?
  Li1 O1 Cr1 . . . 85.97(6) ?
  Li1 O1 Cr1 . . 4_664 107.69(6) ?
  Cr1 O1 Cr1 1_554 . . 92.78(8) ?
  Cr1 O1 Cr1 1_554 . 4_664 99.54(11) ?
  Cr1 O1 Cr1 . . 4_664 99.54(11) ?
  O1 O2 O1 2_665 . 4_664 114.77(6) ?
  O1 O2 O1 2_665 . 4_665 114.77(6) ?
  O1 O2 O1 2_665 . 5_564 54.62(5) ?
  O1 O2 O1 2_665 . 5_565 54.62(5) ?
  O1 O2 O2 2_665 . 1_554 90.00(4) ?
  O1 O2 O2 2_665 . 1_556 90.00(4) ?
  O1 O2 O2 2_665 . 5_564 59.34(5) ?
  O1 O2 O2 2_665 . 5_565 59.34(5) ?
  O1 O2 O2 2_665 . 6_654 149.62(2) ?
  O1 O2 O2 2_665 . 6_655 149.62(2) ?
  O1 O2 K 2_665 . 1_665 113.83(5) ?
  O1 O2 K 2_665 . 4_664 111.70(5) ?
  O1 O2 K 2_665 . 7_666 111.70(5) ?
  O1 O2 K 2_665 . 10_665 113.83(5) ?
  O1 O2 Li1 2_665 . 4_664 83.55(5) ?
  O1 O2 Cr1 2_665 . 2_664 47.79(9) ?
  O1 O2 Cr1 2_665 . 2_665 47.79(9) ?
  O1 O2 Cr1 2_665 . 4_664 154.92(8) ?
  O1 O2 O1 4_664 . 4_665 62.78(3) ?
  O1 O2 O1 4_664 . 5_564 60.21(6) ?
  O1 O2 O1 4_664 . 5_565 91.49(5) ?
  O1 O2 O2 4_664 . 1_554 58.61(2) ?
  O1 O2 O2 4_664 . 1_556 121.39(4) ?
  O1 O2 O2 4_664 . 5_564 118.451(19) ?
  O1 O2 O2 4_664 . 5_565 174.10(8) ?
  O1 O2 O2 4_664 . 6_654 56.42(5) ?
  O1 O2 O2 4_664 . 6_655 88.00(5) ?
  O1 O2 K 4_664 . 1_665 124.45(13) ?
  O1 O2 K 4_664 . 4_664 104.25(12) ?
  O1 O2 K 4_664 . 7_666 132.82(9) ?
  O1 O2 K 4_664 . 10_665 116.47(14) ?
  O1 O2 Li1 4_664 . 4_664 46.22(3) ?
  O1 O2 Cr1 4_664 . 2_664 85.89(7) ?
  O1 O2 Cr1 4_664 . 2_665 134.33(9) ?
  O1 O2 Cr1 4_664 . 4_664 46.00(5) ?
  O1 O2 O1 4_665 . 5_564 91.49(5) ?
  O1 O2 O1 4_665 . 5_565 60.21(6) ?
  O1 O2 O2 4_665 . 1_554 121.39(4) ?
  O1 O2 O2 4_665 . 1_556 58.61(2) ?
  O1 O2 O2 4_665 . 5_564 174.10(8) ?
  O1 O2 O2 4_665 . 5_565 118.451(19) ?
  O1 O2 O2 4_665 . 6_654 88.00(5) ?
  O1 O2 O2 4_665 . 6_655 56.42(5) ?
  O1 O2 K 4_665 . 1_665 116.47(14) ?
  O1 O2 K 4_665 . 4_664 132.82(9) ?
  O1 O2 K 4_665 . 7_666 104.25(12) ?
  O1 O2 K 4_665 . 10_665 124.45(13) ?
  O1 O2 Li1 4_665 . 4_664 46.22(3) ?
  O1 O2 Cr1 4_665 . 2_664 134.33(9) ?
  O1 O2 Cr1 4_665 . 2_665 85.89(7) ?
  O1 O2 Cr1 4_665 . 4_664 46.00(5) ?
  O1 O2 O1 5_564 . 5_565 60.23(4) ?
  O1 O2 O2 5_564 . 1_554 59.89(4) ?
  O1 O2 O2 5_564 . 1_556 120.11(5) ?
  O1 O2 O2 5_564 . 5_564 84.62(5) ?
  O1 O2 O2 5_564 . 5_565 113.92(7) ?
  O1 O2 O2 5_564 . 6_654 107.95(4) ?
  O1 O2 O2 5_564 . 6_655 143.84(6) ?
  O1 O2 K 5_564 . 1_665 151.03(17) ?
  O1 O2 K 5_564 . 4_664 122.63(16) ?
  O1 O2 K 5_564 . 7_666 163.10(8) ?
  O1 O2 K 5_564 . 10_665 139.41(18) ?
  O1 O2 Li1 5_564 . 4_664 45.27(3) ?
  O1 O2 Cr1 5_564 . 2_664 42.93(7) ?
  O1 O2 Cr1 5_564 . 2_665 90.56(10) ?
  O1 O2 Cr1 5_564 . 4_664 104.59(7) ?
  O1 O2 O2 5_565 . 1_554 120.11(5) ?
  O1 O2 O2 5_565 . 1_556 59.89(4) ?
  O1 O2 O2 5_565 . 5_564 113.92(7) ?
  O1 O2 O2 5_565 . 5_565 84.62(5) ?
  O1 O2 O2 5_565 . 6_654 143.84(6) ?
  O1 O2 O2 5_565 . 6_655 107.95(4) ?
  O1 O2 K 5_565 . 1_665 139.41(18) ?
  O1 O2 K 5_565 . 4_664 163.10(8) ?
  O1 O2 K 5_565 . 7_666 122.63(16) ?
  O1 O2 K 5_565 . 10_665 151.03(17) ?
  O1 O2 Li1 5_565 . 4_664 45.27(3) ?
  O1 O2 Cr1 5_565 . 2_664 90.56(10) ?
  O1 O2 Cr1 5_565 . 2_665 42.93(7) ?
  O1 O2 Cr1 5_565 . 4_664 104.59(7) ?
  O2 O2 O2 1_554 . 1_556 180 ?
  O2 O2 O2 1_554 . 5_564 60.16(3) ?
  O2 O2 O2 1_554 . 5_565 119.84(4) ?
  O2 O2 O2 1_554 . 6_654 60.16(4) ?
  O2 O2 O2 1_554 . 6_655 119.84(6) ?
  O2 O2 K 1_554 . 1_665 96.6(2) ?
  O2 O2 K 1_554 . 4_664 65.41(17) ?
  O2 O2 K 1_554 . 7_666 114.59(17) ?
  O2 O2 K 1_554 . 10_665 83.4(2) ?
  O2 O2 Li1 1_554 . 4_664 90.00(3) ?
  O2 O2 Cr1 1_554 . 2_664 42.31(9) ?
  O2 O2 Cr1 1_554 . 2_665 137.69(11) ?
  O2 O2 Cr1 1_554 . 4_664 90.00(4) ?
  O2 O2 O2 1_556 . 5_564 119.84(4) ?
  O2 O2 O2 1_556 . 5_565 60.16(3) ?
  O2 O2 O2 1_556 . 6_654 119.84(6) ?
  O2 O2 O2 1_556 . 6_655 60.16(4) ?
  O2 O2 K 1_556 . 1_665 83.4(2) ?
  O2 O2 K 1_556 . 4_664 114.59(17) ?
  O2 O2 K 1_556 . 7_666 65.41(17) ?
  O2 O2 K 1_556 . 10_665 96.6(2) ?
  O2 O2 Li1 1_556 . 4_664 90.00(3) ?
  O2 O2 Cr1 1_556 . 2_664 137.69(11) ?
  O2 O2 Cr1 1_556 . 2_665 42.31(9) ?
  O2 O2 Cr1 1_556 . 4_664 90.00(4) ?
  O2 O2 O2 5_564 . 5_565 59.67(3) ?
  O2 O2 O2 5_564 . 6_654 97.40(4) ?
  O2 O2 O2 5_564 . 6_655 128.59(6) ?
  O2 O2 K 5_564 . 1_665 68.06(12) ?
  O2 O2 K 5_564 . 4_664 53.03(7) ?
  O2 O2 K 5_564 . 7_666 79.20(11) ?
  O2 O2 K 5_564 . 10_665 60.78(11) ?
  O2 O2 Li1 5_564 . 4_664 129.79(5) ?
  O2 O2 Cr1 5_564 . 2_664 42.21(7) ?
  O2 O2 Cr1 5_564 . 2_665 89.72(8) ?
  O2 O2 Cr1 5_564 . 4_664 139.40(6) ?
  O2 O2 O2 5_565 . 6_654 128.59(6) ?
  O2 O2 O2 5_565 . 6_655 97.40(4) ?
  O2 O2 K 5_565 . 1_665 60.78(11) ?
  O2 O2 K 5_565 . 4_664 79.20(11) ?
  O2 O2 K 5_565 . 7_666 53.03(7) ?
  O2 O2 K 5_565 . 10_665 68.06(12) ?
  O2 O2 Li1 5_565 . 4_664 129.79(5) ?
  O2 O2 Cr1 5_565 . 2_664 89.72(8) ?
  O2 O2 Cr1 5_565 . 2_665 42.21(7) ?
  O2 O2 Cr1 5_565 . 4_664 139.40(6) ?
  O2 O2 O2 6_654 . 6_655 59.67(4) ?
  O2 O2 K 6_654 . 1_665 68.06(12) ?
  O2 O2 K 6_654 . 4_664 53.03(6) ?
  O2 O2 K 6_654 . 7_666 79.20(11) ?
  O2 O2 K 6_654 . 10_665 60.78(11) ?
  O2 O2 Li1 6_654 . 4_664 100.79(4) ?
  O2 O2 Cr1 6_654 . 2_664 101.99(9) ?
  O2 O2 Cr1 6_654 . 2_665 160.66(10) ?
  O2 O2 Cr1 6_654 . 4_664 42.02(5) ?
  O2 O2 K 6_655 . 1_665 60.78(11) ?
  O2 O2 K 6_655 . 4_664 79.20(11) ?
  O2 O2 K 6_655 . 7_666 53.03(6) ?
  O2 O2 K 6_655 . 10_665 68.06(12) ?
  O2 O2 Li1 6_655 . 4_664 100.79(4) ?
  O2 O2 Cr1 6_655 . 2_664 160.66(10) ?
  O2 O2 Cr1 6_655 . 2_665 101.99(9) ?
  O2 O2 Cr1 6_655 . 4_664 42.02(5) ?
  K O2 K 1_665 . 4_664 31.2(3) ?
  K O2 K 1_665 . 7_666 18.0(3) ?
  K O2 K 1_665 . 10_665 13.2(3) ?
  K O2 Li1 1_665 . 4_664 161.29(9) ?
  K O2 Cr1 1_665 . 2_664 108.50(16) ?
  K O2 Cr1 1_665 . 2_665 98.46(17) ?
  K O2 Cr1 1_665 . 4_664 91.07(8) ?
  K O2 K 4_664 . 7_666 49.2(2) ?
  K O2 K 4_664 . 10_665 18.0(3) ?
  K O2 Li1 4_664 . 4_664 150.11(13) ?
  K O2 Cr1 4_664 . 2_664 84.54(15) ?
  K O2 Cr1 4_664 . 2_665 121.35(13) ?
  K O2 Cr1 4_664 . 4_664 90.98(7) ?
  K O2 K 7_666 . 10_665 31.2(3) ?
  K O2 Li1 7_666 . 4_664 150.11(13) ?
  K O2 Cr1 7_666 . 2_664 121.35(13) ?
  K O2 Cr1 7_666 . 2_665 84.54(15) ?
  K O2 Cr1 7_666 . 4_664 90.98(7) ?
  K O2 Li1 10_665 . 4_664 161.29(9) ?
  K O2 Cr1 10_665 . 2_664 98.46(17) ?
  K O2 Cr1 10_665 . 2_665 108.50(16) ?
  K O2 Cr1 10_665 . 4_664 91.07(8) ?
  Li1 O2 Cr1 4_664 . 2_664 88.13(8) ?
  Li1 O2 Cr1 4_664 . 2_665 88.13(8) ?
  Li1 O2 Cr1 4_664 . 4_664 71.38(6) ?
  Cr1 O2 Cr1 2_664 . 2_665 95.37(13) ?
  Cr1 O2 Cr1 2_664 . 4_664 128.81(8) ?
  Cr1 O2 Cr1 2_665 . 4_664 128.81(8) ?
  O2 K O2 1_445 . 2_655 118.69(8) ?
  O2 K O2 1_445 . 3_565 118.69(9) ?
  O2 K O2 1_445 . 4_665 162.0(4) ?
  O2 K O2 1_445 . 5_455 66.19(5) ?
  O2 K O2 1_445 . 6_545 66.19(6) ?
  O2 K K 1_445 . 1_554 83.39(19) ?
  O2 K K 1_445 . 1_556 96.61(19) ?
  O2 K K 1_445 . 4_554 83.39(19) ?
  O2 K K 1_445 . 4_555 96.61(19) ?
  O2 K K 1_445 . 7_555 83.39(19) ?
  O2 K K 1_445 . 7_556 96.61(19) ?
  O2 K K 1_445 . 10_555 83.39(19) ?
  O2 K K 1_445 . 10_556 96.61(19) ?
  O2 K O2 2_655 . 3_565 118.69(9) ?
  O2 K O2 2_655 . 4_665 66.19(6) ?
  O2 K O2 2_655 . 5_455 162.0(4) ?
  O2 K O2 2_655 . 6_545 66.19(6) ?
  O2 K K 2_655 . 1_554 83.39(19) ?
  O2 K K 2_655 . 1_556 96.61(19) ?
  O2 K K 2_655 . 4_554 83.39(19) ?
  O2 K K 2_655 . 4_555 96.61(19) ?
  O2 K K 2_655 . 7_555 83.39(19) ?
  O2 K K 2_655 . 7_556 96.61(19) ?
  O2 K K 2_655 . 10_555 83.39(19) ?
  O2 K K 2_655 . 10_556 96.61(19) ?
  O2 K O2 3_565 . 4_665 66.19(6) ?
  O2 K O2 3_565 . 5_455 66.19(6) ?
  O2 K O2 3_565 . 6_545 162.0(4) ?
  O2 K K 3_565 . 1_554 83.39(19) ?
  O2 K K 3_565 . 1_556 96.61(19) ?
  O2 K K 3_565 . 4_554 83.39(19) ?
  O2 K K 3_565 . 4_555 96.61(19) ?
  O2 K K 3_565 . 7_555 83.39(19) ?
  O2 K K 3_565 . 7_556 96.61(19) ?
  O2 K K 3_565 . 10_555 83.39(19) ?
  O2 K K 3_565 . 10_556 96.61(19) ?
  O2 K O2 4_665 . 5_455 103.90(19) ?
  O2 K O2 4_665 . 6_545 103.90(19) ?
  O2 K K 4_665 . 1_554 114.59(16) ?
  O2 K K 4_665 . 1_556 65.41(16) ?
  O2 K K 4_665 . 4_554 114.59(16) ?
  O2 K K 4_665 . 4_555 65.41(16) ?
  O2 K K 4_665 . 7_555 114.59(16) ?
  O2 K K 4_665 . 7_556 65.41(16) ?
  O2 K K 4_665 . 10_555 114.59(16) ?
  O2 K K 4_665 . 10_556 65.41(16) ?
  O2 K O2 5_455 . 6_545 103.90(19) ?
  O2 K K 5_455 . 1_554 114.59(16) ?
  O2 K K 5_455 . 1_556 65.41(16) ?
  O2 K K 5_455 . 4_554 114.59(16) ?
  O2 K K 5_455 . 4_555 65.41(16) ?
  O2 K K 5_455 . 7_555 114.59(16) ?
  O2 K K 5_455 . 7_556 65.41(16) ?
  O2 K K 5_455 . 10_555 114.59(16) ?
  O2 K K 5_455 . 10_556 65.41(16) ?
  O2 K K 6_545 . 1_554 114.59(16) ?
  O2 K K 6_545 . 1_556 65.41(16) ?
  O2 K K 6_545 . 4_554 114.59(16) ?
  O2 K K 6_545 . 4_555 65.41(16) ?
  O2 K K 6_545 . 7_555 114.59(16) ?
  O2 K K 6_545 . 7_556 65.41(16) ?
  O2 K K 6_545 . 10_555 114.59(16) ?
  O2 K K 6_545 . 10_556 65.41(16) ?
  K K K 1_554 . 1_556 180 ?
  K K K 1_554 . 4_554 0 ?
  K K K 1_554 . 4_555 180 ?
  K K K 1_554 . 7_555 0 ?
  K K K 1_554 . 7_556 180 ?
  K K K 1_554 . 10_555 0 ?
  K K K 1_554 . 10_556 180 ?
  K K K 1_556 . 4_554 180 ?
  K K K 1_556 . 4_555 0 ?
  K K K 1_556 . 7_555 180 ?
  K K K 1_556 . 7_556 0 ?
  K K K 1_556 . 10_555 180 ?
  K K K 1_556 . 10_556 0 ?
  K K K 4_554 . 4_555 180 ?
  K K K 4_554 . 7_555 0 ?
  K K K 4_554 . 7_556 180 ?
  K K K 4_554 . 10_555 0 ?
  K K K 4_554 . 10_556 180 ?
  K K K 4_555 . 7_555 180 ?
  K K K 4_555 . 7_556 0 ?
  K K K 4_555 . 10_555 180 ?
  K K K 4_555 . 10_556 0 ?
  K K K 7_555 . 7_556 180 ?
  K K K 7_555 . 10_555 0 ?
  K K K 7_555 . 10_556 180 ?
  K K K 7_556 . 10_555 180 ?
  K K K 7_556 . 10_556 0 ?
  K K K 10_555 . 10_556 180 ?
  O1 Li1 O1 . . 1_556 82.82(5) ?
  O1 Li1 O1 . . 2_655 81.01(6) ?
  O1 Li1 O1 . . 2_656 135.95(4) ?
  O1 Li1 O1 . . 3_665 81.01(6) ?
  O1 Li1 O1 . . 3_666 135.95(6) ?
  O1 Li1 O2 . . 4_665 66.47(4) ?
  O1 Li1 O2 . . 5_555 138.54(3) ?
  O1 Li1 O2 . . 6_655 69.50(4) ?
  O1 Li1 Li1 . . 1_554 48.59(3) ?
  O1 Li1 Li1 . . 1_556 131.41(3) ?
  O1 Li1 Cr1 . . . 44.24(3) ?
  O1 Li1 Cr1 . . 2_655 123.38(4) ?
  O1 Li1 Cr1 . . 3_665 99.57(6) ?
  O1 Li1 O1 1_556 . 2_655 135.95(4) ?
  O1 Li1 O1 1_556 . 2_656 81.01(6) ?
  O1 Li1 O1 1_556 . 3_665 135.95(6) ?
  O1 Li1 O1 1_556 . 3_666 81.01(6) ?
  O1 Li1 O2 1_556 . 4_665 66.47(4) ?
  O1 Li1 O2 1_556 . 5_555 138.54(3) ?
  O1 Li1 O2 1_556 . 6_655 69.50(4) ?
  O1 Li1 Li1 1_556 . 1_554 131.41(3) ?
  O1 Li1 Li1 1_556 . 1_556 48.59(3) ?
  O1 Li1 Cr1 1_556 . . 44.24(3) ?
  O1 Li1 Cr1 1_556 . 2_655 123.38(4) ?
  O1 Li1 Cr1 1_556 . 3_665 99.57(6) ?
  O1 Li1 O1 2_655 . 2_656 82.82(5) ?
  O1 Li1 O1 2_655 . 3_665 81.01(4) ?
  O1 Li1 O1 2_655 . 3_666 135.95(8) ?
  O1 Li1 O2 2_655 . 4_665 69.50(4) ?
  O1 Li1 O2 2_655 . 5_555 66.47(5) ?
  O1 Li1 O2 2_655 . 6_655 138.54(3) ?
  O1 Li1 Li1 2_655 . 1_554 48.59(4) ?
  O1 Li1 Li1 2_655 . 1_556 131.41(4) ?
  O1 Li1 Cr1 2_655 . . 99.57(6) ?
  O1 Li1 Cr1 2_655 . 2_655 44.24(5) ?
  O1 Li1 Cr1 2_655 . 3_665 123.38(5) ?
  O1 Li1 O1 2_656 . 3_665 135.95(8) ?
  O1 Li1 O1 2_656 . 3_666 81.01(4) ?
  O1 Li1 O2 2_656 . 4_665 69.50(4) ?
  O1 Li1 O2 2_656 . 5_555 66.47(5) ?
  O1 Li1 O2 2_656 . 6_655 138.54(3) ?
  O1 Li1 Li1 2_656 . 1_554 131.41(4) ?
  O1 Li1 Li1 2_656 . 1_556 48.59(4) ?
  O1 Li1 Cr1 2_656 . . 99.57(6) ?
  O1 Li1 Cr1 2_656 . 2_655 44.24(5) ?
  O1 Li1 Cr1 2_656 . 3_665 123.38(5) ?
  O1 Li1 O1 3_665 . 3_666 82.82(4) ?
  O1 Li1 O2 3_665 . 4_665 138.54(3) ?
  O1 Li1 O2 3_665 . 5_555 69.50(6) ?
  O1 Li1 O2 3_665 . 6_655 66.47(5) ?
  O1 Li1 Li1 3_665 . 1_554 48.59(3) ?
  O1 Li1 Li1 3_665 . 1_556 131.41(3) ?
  O1 Li1 Cr1 3_665 . . 123.38(6) ?
  O1 Li1 Cr1 3_665 . 2_655 99.57(6) ?
  O1 Li1 Cr1 3_665 . 3_665 44.24(3) ?
  O1 Li1 O2 3_666 . 4_665 138.54(3) ?
  O1 Li1 O2 3_666 . 5_555 69.50(6) ?
  O1 Li1 O2 3_666 . 6_655 66.47(5) ?
  O1 Li1 Li1 3_666 . 1_554 131.41(3) ?
  O1 Li1 Li1 3_666 . 1_556 48.59(3) ?
  O1 Li1 Cr1 3_666 . . 123.38(6) ?
  O1 Li1 Cr1 3_666 . 2_655 99.57(6) ?
  O1 Li1 Cr1 3_666 . 3_665 44.24(3) ?
  O2 Li1 O2 4_665 . 5_555 120.00(4) ?
  O2 Li1 O2 4_665 . 6_655 120.00(5) ?
  O2 Li1 Li1 4_665 . 1_554 90 ?
  O2 Li1 Li1 4_665 . 1_556 90 ?
  O2 Li1 Cr1 4_665 . . 40.64(6) ?
  O2 Li1 Cr1 4_665 . 2_655 79.36(6) ?
  O2 Li1 Cr1 4_665 . 3_665 160.64(7) ?
  O2 Li1 O2 5_555 . 6_655 120.00(5) ?
  O2 Li1 Li1 5_555 . 1_554 90 ?
  O2 Li1 Li1 5_555 . 1_556 90 ?
  O2 Li1 Cr1 5_555 . . 160.64(5) ?
  O2 Li1 Cr1 5_555 . 2_655 40.64(5) ?
  O2 Li1 Cr1 5_555 . 3_665 79.36(7) ?
  O2 Li1 Li1 6_655 . 1_554 90 ?
  O2 Li1 Li1 6_655 . 1_556 90 ?
  O2 Li1 Cr1 6_655 . . 79.36(6) ?
  O2 Li1 Cr1 6_655 . 2_655 160.64(6) ?
  O2 Li1 Cr1 6_655 . 3_665 40.64(7) ?
  Li1 Li1 Li1 1_554 . 1_556 180 ?
  Li1 Li1 Cr1 1_554 . . 90 ?
  Li1 Li1 Cr1 1_554 . 2_655 90 ?
  Li1 Li1 Cr1 1_554 . 3_665 90 ?
  Li1 Li1 Cr1 1_556 . . 90 ?
  Li1 Li1 Cr1 1_556 . 2_655 90 ?
  Li1 Li1 Cr1 1_556 . 3_665 90 ?
  Cr1 Li1 Cr1 . . 2_655 120.00(7) ?
  Cr1 Li1 Cr1 . . 3_665 120.00(8) ?
  Cr1 Li1 Cr1 2_655 . 3_665 120.00(8) ?
  O1 Cr1 O1 . . 1_556 92.78(9) ?
  O1 Cr1 O1 . . 4_665 80.46(8) ?
  O1 Cr1 O2 . . 3_565 85.71(5) ?
  O1 Cr1 O2 . . 3_566 174.94(15) ?
  O1 Cr1 O2 . . 4_665 89.03(11) ?
  O1 Cr1 Li1 . . . 49.79(7) ?
  O1 Cr1 Cr1 . . 1_554 43.61(5) ?
  O1 Cr1 Cr1 . . 1_556 136.39(9) ?
  O1 Cr1 Cr1 . . 4_664 39.89(7) ?
  O1 Cr1 Cr1 . . 4_665 85.66(6) ?
  O1 Cr1 O1 1_556 . 4_665 80.46(8) ?
  O1 Cr1 O2 1_556 . 3_565 174.94(15) ?
  O1 Cr1 O2 1_556 . 3_566 85.71(5) ?
  O1 Cr1 O2 1_556 . 4_665 89.03(11) ?
  O1 Cr1 Li1 1_556 . . 49.79(7) ?
  O1 Cr1 Cr1 1_556 . 1_554 136.39(9) ?
  O1 Cr1 Cr1 1_556 . 1_556 43.61(5) ?
  O1 Cr1 Cr1 1_556 . 4_664 85.66(6) ?
  O1 Cr1 Cr1 1_556 . 4_665 39.89(7) ?
  O1 Cr1 O2 4_665 . 3_565 94.51(12) ?
  O1 Cr1 O2 4_665 . 3_566 94.51(12) ?
  O1 Cr1 O2 4_665 . 4_665 164.69(13) ?
  O1 Cr1 Li1 4_665 . . 96.71(8) ?
  O1 Cr1 Cr1 4_665 . 1_554 90.00(7) ?
  O1 Cr1 Cr1 4_665 . 1_556 90.00(7) ?
  O1 Cr1 Cr1 4_665 . 4_664 40.58(6) ?
  O1 Cr1 Cr1 4_665 . 4_665 40.58(6) ?
  O2 Cr1 O2 3_565 . 3_566 95.37(10) ?
  O2 Cr1 O2 3_565 . 4_665 95.77(8) ?
  O2 Cr1 Li1 3_565 . . 130.91(8) ?
  O2 Cr1 Cr1 3_565 . 1_554 42.31(6) ?
  O2 Cr1 Cr1 3_565 . 1_556 137.69(10) ?
  O2 Cr1 Cr1 3_565 . 4_664 90.11(6) ?
  O2 Cr1 Cr1 3_565 . 4_665 135.09(13) ?
  O2 Cr1 O2 3_566 . 4_665 95.77(8) ?
  O2 Cr1 Li1 3_566 . . 130.91(8) ?
  O2 Cr1 Cr1 3_566 . 1_554 137.69(10) ?
  O2 Cr1 Cr1 3_566 . 1_556 42.31(6) ?
  O2 Cr1 Cr1 3_566 . 4_664 135.09(13) ?
  O2 Cr1 Cr1 3_566 . 4_665 90.11(6) ?
  O2 Cr1 Li1 4_665 . . 67.99(9) ?
  O2 Cr1 Cr1 4_665 . 1_554 90.00(8) ?
  O2 Cr1 Cr1 4_665 . 1_556 90.00(8) ?
  O2 Cr1 Cr1 4_665 . 4_664 128.03(10) ?
  O2 Cr1 Cr1 4_665 . 4_665 128.03(10) ?
  Li1 Cr1 Cr1 . . 1_554 90.00(7) ?
  Li1 Cr1 Cr1 . . 1_556 90.00(7) ?
  Li1 Cr1 Cr1 . . 4_664 69.52(6) ?
  Li1 Cr1 Cr1 . . 4_665 69.52(6) ?
  Cr1 Cr1 Cr1 1_554 . 1_556 180 ?
  Cr1 Cr1 Cr1 1_554 . 4_664 61.47(4) ?
  Cr1 Cr1 Cr1 1_554 . 4_665 118.53(6) ?
  Cr1 Cr1 Cr1 1_556 . 4_664 118.53(6) ?
  Cr1 Cr1 Cr1 1_556 . 4_665 61.47(4) ?
  Cr1 Cr1 Cr1 4_664 . 4_665 57.05(4) ?
