# Supplementary material for: Hidden Charge‐Order in the Mixed‐Valent K0.75Li2Cr6O12 High‐Pressure Oxide
Source: Adv Sci (Weinh). 2025 Dec 5;13(11):e18064. doi: 10.1002/advs.202518064 (PMC12931162; doi:10.1002/advs.202518064)
Supplement: Supplementary file 2 — Supporting Information [file ADVS-13-e18064-s001.zip › DFT-2axbx4c.cif]

#======================================================================
# CRYSTAL DATA
#----------------------------------------------------------------------
data_VESTA_phase_1

_chemical_name_common                  '8V                                    '
_cell_length_a                         17.980801
_cell_length_b                         8.990720
_cell_length_c                         11.566390
_cell_angle_alpha                      90.000000
_cell_angle_beta                       90.000000
_cell_angle_gamma                      119.999802
_cell_volume                           1619.320528
_space_group_name_H-M_alt              'P 1'
_space_group_IT_number                 1

loop_
_space_group_symop_operation_xyz
   'x, y, z'

loop_
   _atom_site_label
   _atom_site_occupancy
   _atom_site_fract_x
   _atom_site_fract_y
   _atom_site_fract_z
   _atom_site_adp_type
   _atom_site_B_iso_or_equiv
   _atom_site_type_symbol
   Cr1        1.0     0.326028     0.639762     0.000000    Biso  1.000000 Cr
   Cr2        1.0     0.326297     0.640807     0.249384    Biso  1.000000 Cr
   Cr3        1.0     0.326585     0.641499     0.500000    Biso  1.000000 Cr
   Cr4        1.0     0.326297     0.640807     0.750616    Biso  1.000000 Cr
   Cr5        1.0     0.826585     0.641500     0.000000    Biso  1.000000 Cr
   Cr6        1.0     0.826298     0.640807     0.250616    Biso  1.000000 Cr
   Cr7        1.0     0.826028     0.639762     0.500000    Biso  1.000000 Cr
   Cr8        1.0     0.826298     0.640807     0.749384    Biso  1.000000 Cr
   Cr9        1.0     0.179085     0.011108     0.000000    Biso  1.000000 Cr
   Cr10       1.0     0.179592     0.011778     0.250456    Biso  1.000000 Cr
   Cr11       1.0     0.180287     0.012795     0.500000    Biso  1.000000 Cr
   Cr12       1.0     0.179592     0.011778     0.749544    Biso  1.000000 Cr
   Cr13       1.0     0.680287     0.012795     0.000000    Biso  1.000000 Cr
   Cr14       1.0     0.679592     0.011778     0.249544    Biso  1.000000 Cr
   Cr15       1.0     0.679085     0.011109     0.500000    Biso  1.000000 Cr
   Cr16       1.0     0.679592     0.011778     0.750456    Biso  1.000000 Cr
   Cr17       1.0     0.494072     0.349098     0.000000    Biso  1.000000 Cr
   Cr18       1.0     0.494091     0.347388     0.249409    Biso  1.000000 Cr
   Cr19       1.0     0.493938     0.345631     0.500000    Biso  1.000000 Cr
   Cr20       1.0     0.494091     0.347388     0.750591    Biso  1.000000 Cr
   Cr21       1.0     0.993937     0.345631     0.000000    Biso  1.000000 Cr
   Cr22       1.0     0.994091     0.347388     0.250591    Biso  1.000000 Cr
   Cr23       1.0     0.994071     0.349098     0.500000    Biso  1.000000 Cr
   Cr24       1.0     0.994091     0.347388     0.749409    Biso  1.000000 Cr
   Cr25       1.0     0.174177     0.360506     0.124696    Biso  1.000000 Cr
   Cr26       1.0     0.173935     0.359142     0.374633    Biso  1.000000 Cr
   Cr27       1.0     0.173935     0.359142     0.625367    Biso  1.000000 Cr
   Cr28       1.0     0.174177     0.360506     0.875304    Biso  1.000000 Cr
   Cr29       1.0     0.673934     0.359142     0.125367    Biso  1.000000 Cr
   Cr30       1.0     0.674177     0.360505     0.375304    Biso  1.000000 Cr
   Cr31       1.0     0.674177     0.360505     0.624696    Biso  1.000000 Cr
   Cr32       1.0     0.673934     0.359142     0.874633    Biso  1.000000 Cr
   Cr33       1.0     0.320449     0.988806     0.125235    Biso  1.000000 Cr
   Cr34       1.0     0.319712     0.987788     0.375189    Biso  1.000000 Cr
   Cr35       1.0     0.319712     0.987788     0.624811    Biso  1.000000 Cr
   Cr36       1.0     0.320449     0.988806     0.874765    Biso  1.000000 Cr
   Cr37       1.0     0.819712     0.987788     0.124811    Biso  1.000000 Cr
   Cr38       1.0     0.820449     0.988806     0.374765    Biso  1.000000 Cr
   Cr39       1.0     0.820449     0.988806     0.625235    Biso  1.000000 Cr
   Cr40       1.0     0.819712     0.987788     0.875189    Biso  1.000000 Cr
   Cr41       1.0     0.005760     0.650392     0.124808    Biso  1.000000 Cr
   Cr42       1.0     0.005909     0.653340     0.374719    Biso  1.000000 Cr
   Cr43       1.0     0.005909     0.653340     0.625281    Biso  1.000000 Cr
   Cr44       1.0     0.005760     0.650392     0.875192    Biso  1.000000 Cr
   Cr45       1.0     0.505909     0.653340     0.125281    Biso  1.000000 Cr
   Cr46       1.0     0.505760     0.650392     0.375192    Biso  1.000000 Cr
   Cr47       1.0     0.505760     0.650392     0.624808    Biso  1.000000 Cr
   Cr48       1.0     0.505909     0.653340     0.874719    Biso  1.000000 Cr
   K1         1.0     0.000043     0.999708     0.164531    Biso  1.000000 K
   K2         1.0     0.000073     0.000701     0.500000    Biso  1.000000 K
   K3         1.0     0.000043     0.999708     0.835469    Biso  1.000000 K
   K4         1.0     0.500073     0.000701     0.000000    Biso  1.000000 K
   K5         1.0     0.500043     0.999708     0.335469    Biso  1.000000 K
   K6         1.0     0.500043     0.999708     0.664531    Biso  1.000000 K
   Li1        1.0     0.333708     0.332642     0.000000    Biso  1.000000 Li
   Li2        1.0     0.333306     0.333309     0.250356    Biso  1.000000 Li
   Li3        1.0     0.332834     0.333824     0.500000    Biso  1.000000 Li
   Li4        1.0     0.333306     0.333309     0.749644    Biso  1.000000 Li
   Li5        1.0     0.832834     0.333824     0.000000    Biso  1.000000 Li
   Li6        1.0     0.833306     0.333309     0.249644    Biso  1.000000 Li
   Li7        1.0     0.833708     0.332642     0.500000    Biso  1.000000 Li
   Li8        1.0     0.833306     0.333309     0.750356    Biso  1.000000 Li
   Li9        1.0     0.166395     0.667167     0.125454    Biso  1.000000 Li
   Li10       1.0     0.167021     0.666313     0.375139    Biso  1.000000 Li
   Li11       1.0     0.167021     0.666313     0.624861    Biso  1.000000 Li
   Li12       1.0     0.166395     0.667167     0.874546    Biso  1.000000 Li
   Li13       1.0     0.667021     0.666313     0.124861    Biso  1.000000 Li
   Li14       1.0     0.666395     0.667166     0.374546    Biso  1.000000 Li
   Li15       1.0     0.666395     0.667166     0.625454    Biso  1.000000 Li
   Li16       1.0     0.667021     0.666313     0.875139    Biso  1.000000 Li
   O1         1.0     0.234997     0.871498     0.000000    Biso  1.000000 O
   O2         1.0     0.234644     0.870928     0.250269    Biso  1.000000 O
   O3         1.0     0.234142     0.870822     0.500000    Biso  1.000000 O
   O4         1.0     0.234644     0.870928     0.749731    Biso  1.000000 O
   O5         1.0     0.734142     0.870822     0.000000    Biso  1.000000 O
   O6         1.0     0.734644     0.870928     0.249731    Biso  1.000000 O
   O7         1.0     0.734997     0.871498     0.500000    Biso  1.000000 O
   O8         1.0     0.734644     0.870928     0.750269    Biso  1.000000 O
   O9         1.0     0.345377     0.800478     0.124334    Biso  1.000000 O
   O10        1.0     0.340939     0.795388     0.374915    Biso  1.000000 O
   O11        1.0     0.340939     0.795388     0.625085    Biso  1.000000 O
   O12        1.0     0.345377     0.800478     0.875666    Biso  1.000000 O
   O13        1.0     0.840939     0.795388     0.125085    Biso  1.000000 O
   O14        1.0     0.845377     0.800477     0.375666    Biso  1.000000 O
   O15        1.0     0.845377     0.800477     0.624334    Biso  1.000000 O
   O16        1.0     0.840939     0.795388     0.874915    Biso  1.000000 O
   O17        1.0     0.102138     0.885643     0.125118    Biso  1.000000 O
   O18        1.0     0.099922     0.891053     0.375660    Biso  1.000000 O
   O19        1.0     0.099922     0.891053     0.624340    Biso  1.000000 O
   O20        1.0     0.102138     0.885643     0.874882    Biso  1.000000 O
   O21        1.0     0.599922     0.891053     0.124340    Biso  1.000000 O
   O22        1.0     0.602138     0.885643     0.374882    Biso  1.000000 O
   O23        1.0     0.602138     0.885643     0.625118    Biso  1.000000 O
   O24        1.0     0.599922     0.891053     0.875660    Biso  1.000000 O
   O25        1.0     0.056663     0.317776     0.125223    Biso  1.000000 O
   O26        1.0     0.054975     0.309820     0.375725    Biso  1.000000 O
   O27        1.0     0.054975     0.309820     0.624275    Biso  1.000000 O
   O28        1.0     0.056663     0.317776     0.874777    Biso  1.000000 O
   O29        1.0     0.554975     0.309820     0.124275    Biso  1.000000 O
   O30        1.0     0.556662     0.317776     0.374777    Biso  1.000000 O
   O31        1.0     0.556662     0.317776     0.625223    Biso  1.000000 O
   O32        1.0     0.554975     0.309820     0.875725    Biso  1.000000 O
   O33        1.0     0.063909     0.596567     0.000000    Biso  1.000000 O
   O34        1.0     0.064557     0.598315     0.250558    Biso  1.000000 O
   O35        1.0     0.064897     0.599369     0.500000    Biso  1.000000 O
   O36        1.0     0.064557     0.598315     0.749442    Biso  1.000000 O
   O37        1.0     0.564897     0.599369     0.000000    Biso  1.000000 O
   O38        1.0     0.564557     0.598315     0.249442    Biso  1.000000 O
   O39        1.0     0.563909     0.596566     0.500000    Biso  1.000000 O
   O40        1.0     0.564557     0.598315     0.750558    Biso  1.000000 O
   O41        1.0     0.201203     0.531830     0.000000    Biso  1.000000 O
   O42        1.0     0.200859     0.530766     0.249684    Biso  1.000000 O
   O43        1.0     0.200872     0.529954     0.500000    Biso  1.000000 O
   O44        1.0     0.200859     0.530766     0.750316    Biso  1.000000 O
   O45        1.0     0.700872     0.529954     0.000000    Biso  1.000000 O
   O46        1.0     0.700860     0.530766     0.250316    Biso  1.000000 O
   O47        1.0     0.701203     0.531830     0.500000    Biso  1.000000 O
   O48        1.0     0.700860     0.530766     0.749684    Biso  1.000000 O
   O49        1.0     0.264784     0.128951     0.125309    Biso  1.000000 O
   O50        1.0     0.265495     0.129630     0.375170    Biso  1.000000 O
   O51        1.0     0.265495     0.129630     0.624830    Biso  1.000000 O
   O52        1.0     0.264784     0.128951     0.874691    Biso  1.000000 O
   O53        1.0     0.765495     0.129629     0.124830    Biso  1.000000 O
   O54        1.0     0.764784     0.128951     0.374691    Biso  1.000000 O
   O55        1.0     0.764784     0.128951     0.625309    Biso  1.000000 O
   O56        1.0     0.765495     0.129629     0.875170    Biso  1.000000 O
   O57        1.0     0.435674     0.402128     0.125307    Biso  1.000000 O
   O58        1.0     0.435000     0.399816     0.375140    Biso  1.000000 O
   O59        1.0     0.435000     0.399816     0.624860    Biso  1.000000 O
   O60        1.0     0.435674     0.402128     0.874693    Biso  1.000000 O
   O61        1.0     0.935000     0.399816     0.124860    Biso  1.000000 O
   O62        1.0     0.935674     0.402128     0.374693    Biso  1.000000 O
   O63        1.0     0.935674     0.402128     0.625307    Biso  1.000000 O
   O64        1.0     0.935000     0.399816     0.875140    Biso  1.000000 O
   O65        1.0     0.299314     0.469001     0.124748    Biso  1.000000 O
   O66        1.0     0.299692     0.470354     0.374649    Biso  1.000000 O
   O67        1.0     0.299692     0.470354     0.625350    Biso  1.000000 O
   O68        1.0     0.299314     0.469001     0.875252    Biso  1.000000 O
   O69        1.0     0.799692     0.470354     0.125351    Biso  1.000000 O
   O70        1.0     0.799314     0.469001     0.375252    Biso  1.000000 O
   O71        1.0     0.799314     0.469001     0.624748    Biso  1.000000 O
   O72        1.0     0.799692     0.470354     0.874649    Biso  1.000000 O
   O73        1.0     0.153728     0.198458     0.000000    Biso  1.000000 O
   O74        1.0     0.156786     0.202091     0.249526    Biso  1.000000 O
   O75        1.0     0.160465     0.205957     0.500000    Biso  1.000000 O
   O76        1.0     0.156786     0.202091     0.750474    Biso  1.000000 O
   O77        1.0     0.660465     0.205957     0.000000    Biso  1.000000 O
   O78        1.0     0.656786     0.202091     0.250474    Biso  1.000000 O
   O79        1.0     0.653728     0.198459     0.500000    Biso  1.000000 O
   O80        1.0     0.656786     0.202091     0.749526    Biso  1.000000 O
   O81        1.0     0.397210     0.115619     0.000000    Biso  1.000000 O
   O82        1.0     0.399021     0.111561     0.250367    Biso  1.000000 O
   O83        1.0     0.400576     0.108614     0.500000    Biso  1.000000 O
   O84        1.0     0.399021     0.111561     0.749633    Biso  1.000000 O
   O85        1.0     0.900576     0.108614     0.000000    Biso  1.000000 O
   O86        1.0     0.899021     0.111561     0.249633    Biso  1.000000 O
   O87        1.0     0.897211     0.115619     0.500000    Biso  1.000000 O
   O88        1.0     0.899021     0.111561     0.750367    Biso  1.000000 O
   O89        1.0     0.442729     0.680276     0.000000    Biso  1.000000 O
   O90        1.0     0.444207     0.686338     0.250535    Biso  1.000000 O
   O91        1.0     0.445183     0.691038     0.500000    Biso  1.000000 O
   O92        1.0     0.444207     0.686338     0.749465    Biso  1.000000 O
   O93        1.0     0.945183     0.691038     0.000000    Biso  1.000000 O
   O94        1.0     0.944207     0.686338     0.249465    Biso  1.000000 O
   O95        1.0     0.942729     0.680276     0.500000    Biso  1.000000 O
   O96        1.0     0.944207     0.686338     0.750535    Biso  1.000000 O
