# Supplementary material for: Hidden Charge‐Order in the Mixed‐Valent K0.75Li2Cr6O12 High‐Pressure Oxide
Source: Adv Sci (Weinh). 2025 Dec 5;13(11):e18064. doi: 10.1002/advs.202518064 (PMC12931162; doi:10.1002/advs.202518064)
Supplement: Supplementary file 2 — Supporting Information [file ADVS-13-e18064-s001.zip › DFT-AFM-2c.cif]

#======================================================================

# CRYSTAL DATA

#----------------------------------------------------------------------

data_VESTA_phase_1


_chemical_name_common                  'CONTCAR-doublec-exchanges             '
_cell_length_a                         9.02274
_cell_length_b                         9.02274
_cell_length_c                         5.75163
_cell_angle_alpha                      90
_cell_angle_beta                       90
_cell_angle_gamma                      120
_space_group_name_H-M_alt              'P 1'
_space_group_IT_number                 1

loop_
_space_group_symop_operation_xyz
   'x, y, z'

loop_
   _atom_site_label
   _atom_site_occupancy
   _atom_site_fract_x
   _atom_site_fract_y
   _atom_site_fract_z
   _atom_site_adp_type
   _atom_site_B_iso_or_equiv
   _atom_site_type_symbol
   Cr1        1.0     0.656467      0.641072      0.006415     Biso  1.000000 Cr
   Cr2        1.0     0.656467      0.641072      0.506415     Biso  1.000000 Cr
   Cr3        1.0     0.358928      0.015395      0.006415     Biso  1.000000 Cr
   Cr4        1.0     0.358928      0.015395      0.506415     Biso  1.000000 Cr
   Cr5        1.0     0.984605      0.343533      0.006415     Biso  1.000000 Cr
   Cr6        1.0     0.984605      0.343533      0.506415     Biso  1.000000 Cr
   Cr7        1.0     0.353478      0.365128      0.245084     Biso  1.000000 Cr
   Cr8        1.0     0.353478      0.365128      0.745084     Biso  1.000000 Cr
   Cr9        1.0     0.634872      0.988351      0.245084     Biso  1.000000 Cr
   Cr10       1.0     0.634872      0.988351      0.745084     Biso  1.000000 Cr
   Cr11       1.0     0.011650      0.646522      0.245084     Biso  1.000000 Cr
   Cr12       1.0     0.011650      0.646522      0.745084     Biso  1.000000 Cr
   K1         1.0    -0.000000     -0.000000     -0.005701     Biso  1.000000 K
   K2         1.0    -0.000000     -0.000000      0.494299     Biso  1.000000 K
   Li1        1.0     0.666667      0.333333      0.003676     Biso  1.000000 Li
   Li2        1.0     0.666667      0.333333      0.503676     Biso  1.000000 Li
   Li3        1.0     0.333333      0.666667      0.257670     Biso  1.000000 Li
   Li4        1.0     0.333333      0.666667      0.757670     Biso  1.000000 Li
   O1         1.0     0.460508      0.870842     -0.001866     Biso  1.000000 O
   O2         1.0     0.460508      0.870842      0.498134     Biso  1.000000 O
   O3         1.0     0.129158      0.589667     -0.001866     Biso  1.000000 O
   O4         1.0     0.129158      0.589667      0.498134     Biso  1.000000 O
   O5         1.0     0.410333      0.539492     -0.001866     Biso  1.000000 O
   O6         1.0     0.410333      0.539492      0.498134     Biso  1.000000 O
   O7         1.0     0.529138      0.132334      0.254111     Biso  1.000000 O
   O8         1.0     0.529138      0.132334      0.754111     Biso  1.000000 O
   O9         1.0     0.867666      0.396805      0.254111     Biso  1.000000 O
   O10        1.0     0.867666      0.396805      0.754111     Biso  1.000000 O
   O11        1.0     0.603195      0.470862      0.254111     Biso  1.000000 O
   O12        1.0     0.603195      0.470862      0.754111     Biso  1.000000 O
   O13        1.0     0.321350      0.202662     -0.001949     Biso  1.000000 O
   O14        1.0     0.321350      0.202662      0.498051     Biso  1.000000 O
   O15        1.0     0.797338      0.118689     -0.001949     Biso  1.000000 O
   O16        1.0     0.797338      0.118689      0.498051     Biso  1.000000 O
   O17        1.0     0.881311      0.678650     -0.001949     Biso  1.000000 O
   O18        1.0     0.881311      0.678650      0.498051     Biso  1.000000 O
   O19        1.0     0.696442      0.802087      0.246323     Biso  1.000000 O
   O20        1.0     0.696442      0.802087      0.746323     Biso  1.000000 O
   O21        1.0     0.197913      0.894357      0.246323     Biso  1.000000 O
   O22        1.0     0.197913      0.894357      0.746323     Biso  1.000000 O
   O23        1.0     0.105643      0.303558      0.246323     Biso  1.000000 O
   O24        1.0     0.105643      0.303558      0.746323     Biso  1.000000 O
