# Supplementary material for: Hidden Charge‐Order in the Mixed‐Valent K0.75Li2Cr6O12 High‐Pressure Oxide
Source: Adv Sci (Weinh). 2025 Dec 5;13(11):e18064. doi: 10.1002/advs.202518064 (PMC12931162; doi:10.1002/advs.202518064)
Supplement: Supplementary file 2 — Supporting Information [file ADVS-13-e18064-s001.zip › DFT-FM.cif]

#======================================================================
# CRYSTAL DATA
#----------------------------------------------------------------------
data_VESTA_phase_1

_chemical_name_common                  ''
_cell_length_a                         8.987470
_cell_length_b                         8.987470
_cell_length_c                         2.893590
_cell_angle_alpha                      90.000000
_cell_angle_beta                       90.000000
_cell_angle_gamma                      120.000000
_cell_volume                           202.414909
_space_group_name_H-M_alt              'P 1'
_space_group_IT_number                 1

loop_
_space_group_symop_operation_xyz
   'x, y, z'

loop_
   _atom_site_label
   _atom_site_occupancy
   _atom_site_fract_x
   _atom_site_fract_y
   _atom_site_fract_z
   _atom_site_adp_type
   _atom_site_B_iso_or_equiv
   _atom_site_type_symbol
   Cr1        1.0     0.655804     0.641583     -0.000000    Biso  1.000000 Cr
   Cr2        1.0     0.358417     0.014221     0.000000    Biso  1.000000 Cr
   Cr3        1.0     0.985779     0.344196     -0.000000    Biso  1.000000 Cr
   Cr4        1.0     0.351955     0.363365     0.500000    Biso  1.000000 Cr
   Cr5        1.0     0.636635     0.988590     0.500000    Biso  1.000000 Cr
   Cr6        1.0     0.011410     0.648045     0.500000    Biso  1.000000 Cr
   K1         1.0     0.000000     0.000000     0.000000    Biso  1.000000 K
   Li1        1.0     0.666667     0.333333     -0.000000    Biso  1.000000 Li
   Li2        1.0     0.333333     0.666667     0.500000    Biso  1.000000 Li
   O1         1.0     0.465450     0.870954     0.000000    Biso  1.000000 O
   O2         1.0     0.129046     0.594497     -0.000000    Biso  1.000000 O
   O3         1.0     0.405503     0.534550     -0.000000    Biso  1.000000 O
   O4         1.0     0.528357     0.130647     0.500000    Biso  1.000000 O
   O5         1.0     0.869353     0.397711     0.500000    Biso  1.000000 O
   O6         1.0     0.602289     0.471643     0.500000    Biso  1.000000 O
   O7         1.0     0.322228     0.206960     -0.000000    Biso  1.000000 O
   O8         1.0     0.793040     0.115269     0.000000    Biso  1.000000 O
   O9         1.0     0.884731     0.677772     0.000000    Biso  1.000000 O
   O10        1.0     0.698367     0.803670     0.500000    Biso  1.000000 O
   O11        1.0     0.196330     0.894698     0.500000    Biso  1.000000 O
   O12        1.0     0.105302     0.301633     0.500000    Biso  1.000000 O
