# Supplementary material for: Hidden Charge‐Order in the Mixed‐Valent K0.75Li2Cr6O12 High‐Pressure Oxide
Source: Adv Sci (Weinh). 2025 Dec 5;13(11):e18064. doi: 10.1002/advs.202518064 (PMC12931162; doi:10.1002/advs.202518064)
Supplement: Supplementary file 2 — Supporting Information [file ADVS-13-e18064-s001.zip › magneticstructure10K.mcif]

##############################################################################
###      FullProf-generated mCIF output file   (version: May 2019)         ###
##############################################################################
 
# Please notify any error or suggestion to: 
#           Juan Rodriguez-Carvajal (jrc@ill.eu)
# Improvements will be progressively added as needed.
 
#      Date: 09/11/2025  Time: 07:27:38.166
 
#=============================================================================
 data_global
#=============================================================================
 
data_
_audit_creation_date  09/11/2025  
_audit_creation_method  "FullProf Suite"
 
_citation_journal_abbrev ?
_citation_journal_volume ?
_citation_page_first     ?
_citation_page_last      ?
_citation_article_id     ?
_citation_year           ?
loop_
_citation_author_name
?

_atomic_positions_source_database_code_ICSD  ?
_atomic_positions_source_other    .  

_Neel_temperature  ?
_magn_diffrn_temperature  ?
_exptl_crystal_magnetic_properties_details
;
;
_active_magnetic_irreps_details
;
;
 
_magnetic_space_group_standard_setting  'no'
_parent_space_group.name_H-M  ""
_parent_space_group.IT_number    0

_space_group_magn.number_BNS 1.3
_space_group_magn.name_BNS   P_S1
_parent_space_group.transform_Pp_abc  ''
_parent_space_group.child_transform_Pp_abc  ''
_magnetic_space_group.transform_BNS_Pp_abc  'a,b,c;0,0,0'
_space_group_magn.number_OG  ?
_space_group_magn.name_OG    ?


_cell_length_a     15.5538
_cell_length_b     15.5538
_cell_length_c     11.4043
_cell_angle_alpha  90.0000
_cell_angle_beta   90.0000
_cell_angle_gamma  120.000


loop_
    _space_group_symop_magn_operation.id
    _space_group_symop_magn_operation.xyz
   1  x,y,z,+1

loop_
    _space_group_symop_magn_centering.id
    _space_group_symop_magn_centering.xyz
   1  x,y,z,+1
   2  x,y,z+1/2,-1

loop_
    _atom_site_label
    _atom_site_type_symbol
    _atom_site_fract_x
    _atom_site_fract_y
    _atom_site_fract_z
    _atom_site_U_iso_or_equiv
    _atom_site_occupancy
    _atom_site_adp_type
 Cr1 Cr  0.12409  0.88926  0.06250  0.00000  1.00000 Uiso
 Cr2 Cr  0.12409  0.88926  0.31250  0.00000  1.00000 Uiso
 Cr11 Cr  0.20961  0.77813  0.18750  0.00000  1.00000 Uiso
 Cr12 Cr  0.20961  0.77813  0.43750  0.00000  1.00000 Uiso
 Cr13 Cr  0.23482  0.12409  0.18750  0.00000  1.00000 Uiso
 Cr14 Cr  0.23482  0.12409  0.43750  0.00000  1.00000 Uiso
 Cr19 Cr  0.43184  0.20925  0.06250  0.00000  1.00000 Uiso
 Cr20 Cr  0.43184  0.20925  0.31250  0.00000  1.00000 Uiso
 Cr27 Cr  0.55593  0.09851  0.18750  0.00000  1.00000 Uiso
 Cr28 Cr  0.55593  0.09851  0.43750  0.00000  1.00000 Uiso
 Cr31 Cr  0.44407 -0.0985  0.06250  0.00000  1.00000 Uiso
 Cr32 Cr  0.44407 -0.0985  0.31250  0.00000  1.00000 Uiso
 Cr5 Cr  0.79075  0.22260  0.06250  0.00000  1.00000 Uiso
 Cr6 Cr  0.79075  0.22260  0.31250  0.00000  1.00000 Uiso
 Cr9 Cr  0.87628  0.11146  0.18750  0.00000  1.00000 Uiso
 Cr10 Cr  0.87628  0.11146  0.43750  0.00000  1.00000 Uiso
 Cr17 Cr -0.0985  0.45742  0.18750  0.00000  1.00000 Uiso
 Cr18 Cr -0.0985  0.45742  0.43750  0.00000  1.00000 Uiso
 Cr23 Cr  0.09851  0.54258  0.06250  0.00000  1.00000 Uiso
 Cr24 Cr  0.09851  0.54258  0.31250  0.00000  1.00000 Uiso
 Cr25 Cr  0.22260  0.43184  0.18750  0.00000  1.00000 Uiso
 Cr26 Cr  0.22260  0.43184  0.43750  0.00000  1.00000 Uiso
 Cr35 Cr  0.11074  0.23482  0.06250  0.00000  1.00000 Uiso
 Cr36 Cr  0.11074  0.23482  0.31250  0.00000  1.00000 Uiso
 Cr15 Cr  0.56816  0.79075  0.18750  0.00000  1.00000 Uiso
 Cr16 Cr  0.56816  0.79075  0.43750  0.00000  1.00000 Uiso
 Cr21 Cr  0.76518  0.87591  0.06250  0.00000  1.00000 Uiso
 Cr22 Cr  0.76518  0.87591  0.31250  0.00000  1.00000 Uiso
 Cr29 Cr  0.88926  0.76518  0.18750  0.00000  1.00000 Uiso
 Cr30 Cr  0.88926  0.76518  0.43750  0.00000  1.00000 Uiso
 Cr33 Cr  0.77740  0.56816  0.06250  0.00000  1.00000 Uiso
 Cr34 Cr  0.77740  0.56816  0.31250  0.00000  1.00000 Uiso
 Cr3 Cr  0.45742  0.55593  0.06250  0.00000  1.00000 Uiso
 Cr4 Cr  0.45742  0.55593  0.31250  0.00000  1.00000 Uiso
 Cr7 Cr  0.54294  0.44480  0.18750  0.00000  1.00000 Uiso
 Cr8 Cr  0.54294  0.44480  0.43750  0.00000  1.00000 Uiso
 

loop_
    _atom_site_moment.label
    _atom_site_moment.crystalaxis_x
    _atom_site_moment.crystalaxis_y
    _atom_site_moment.crystalaxis_z
 Cr1  0.409(13) -1.12(4) -0.00000
 Cr2  1.53(5)  1.12(4) -0.00000
 Cr11  2.88(5)  0.00000 -0.00000
 Cr12  1.66(3)  3.32(5) -0.00000
 Cr13  2.88(5)  0.00000 -0.00000
 Cr14  1.66(3)  3.32(5) -0.00000
 Cr19  0.409(13) -1.12(4) -0.00000
 Cr20  1.53(5)  1.12(4) -0.00000
 Cr27  2.88(5)  0.00000 -0.00000
 Cr28  1.66(3)  3.32(5) -0.00000
 Cr31  0.409(13) -1.12(4) -0.00000
 Cr32  1.53(5)  1.12(4) -0.00000
 Cr5  0.409(13) -1.12(4) -0.00000
 Cr6  1.53(5)  1.12(4) -0.00000
 Cr9  2.88(5)  0.00000 -0.00000
 Cr10  1.66(3)  3.32(5) -0.00000
 Cr17  2.88(5)  0.00000 -0.00000
 Cr18  1.66(3)  3.32(5) -0.00000
 Cr23  0.409(13) -1.12(4) -0.00000
 Cr24  1.53(5)  1.12(4) -0.00000
 Cr25  2.88(5)  0.00000 -0.00000
 Cr26  1.66(3)  3.32(5) -0.00000
 Cr35  0.409(13) -1.12(4) -0.00000
 Cr36  1.53(5)  1.12(4) -0.00000
 Cr15  0.860(13) -2.35(4) -0.00000
 Cr16  3.21(5)  2.35(4) -0.00000
 Cr21 -0.79(3) -1.58(5) -0.00000
 Cr22  1.37(5)  0.00000 -0.00000
 Cr29  0.860(13) -2.35(4) -0.00000
 Cr30  3.21(5)  2.35(4) -0.00000
 Cr33 -0.79(3) -1.58(5) -0.00000
 Cr34  1.37(5)  0.00000 -0.00000
 Cr3 -0.79(3) -1.58(5) -0.00000
 Cr4  1.37(5)  0.00000 -0.00000
 Cr7  0.860(13) -2.35(4) -0.00000
 Cr8  3.21(5)  2.35(4) -0.00000
 
# Spherical components of magnetic moments (angles in degrees)
# Commented because current programs as VESTA, JMOL, etc. are unable to interpret them
#loop_
#   _atom_site_moment.label
#   _atom_site_moment.spherical_modulus
#   _atom_site_moment.spherical_azimuthal
#   _atom_site_moment.spherical_polar
#  Cr1  1.37(5)  315.000  90.0000
#  Cr2  1.37(5)  45.0000  90.0000
#  Cr11  2.88(5)  360.000  90.0000
#  Cr12  2.88(5)  90.0000  90.0000
#  Cr13  2.88(5)  360.000  90.0000
#  Cr14  2.88(5)  90.0000  90.0000
#  Cr19  1.37(5)  315.000  90.0000
#  Cr20  1.37(5)  45.0000  90.0000
#  Cr27  2.88(5)  360.000  90.0000
#  Cr28  2.88(5)  90.0000  90.0000
#  Cr31  1.37(5)  315.000  90.0000
#  Cr32  1.37(5)  45.0000  90.0000
#  Cr5  1.37(5)  315.000  90.0000
#  Cr6  1.37(5)  45.0000  90.0000
#  Cr9  2.88(5)  360.000  90.0000
#  Cr10  2.88(5)  90.0000  90.0000
#  Cr17  2.88(5)  360.000  90.0000
#  Cr18  2.88(5)  90.0000  90.0000
#  Cr23  1.37(5)  315.000  90.0000
#  Cr24  1.37(5)  45.0000  90.0000
#  Cr25  2.88(5)  360.000  90.0000
#  Cr26  2.88(5)  90.0000  90.0000
#  Cr35  1.37(5)  315.000  90.0000
#  Cr36  1.37(5)  45.0000  90.0000
#  Cr15  2.88(5)  315.000  90.0000
#  Cr16  2.88(5)  45.0000  90.0000
#  Cr21  1.37(5)  270.000  90.0000
#  Cr22  1.37(5)  0.00000  90.0000
#  Cr29  2.88(5)  315.000  90.0000
#  Cr30  2.88(5)  45.0000  90.0000
#  Cr33  1.37(5)  270.000  90.0000
#  Cr34  1.37(5)  0.00000  90.0000
#  Cr3  1.37(5)  270.000  90.0000
#  Cr4  1.37(5)  0.00000  90.0000
#  Cr7  2.88(5)  315.000  90.0000
#  Cr8  2.88(5)  45.0000  90.0000
